# Supplementary material for: scTrends: A living review of commercial single-cell and spatial 'omic technologies
Source: Cell Genom. 2024 Dec 11;4(12):100723. doi: 10.1016/j.xgen.2024.100723 (PMC11701258; doi:10.1016/j.xgen.2024.100723)
Supplement: Table S1. Detailed review of commercial single-cell technology specifications, related to Figure 2 [file mmc1.xlsx]

## Sheet: CG - SuppTable1 Single cell det
Supplementary Table 1: Detailed review of commercial single-cell technology specifications				Measured biomolecules				Other functionality					Throughput per experiment			Cost factors		Other comments
Company	Platform	Protocol	Originating protocols	DNA	RNA	Protein	Glycobiology	TCR/BCR	CRISPR kits	Sample multiplexing	FFPE	Long read compatible	Typical cell number per experiment	Expected genes recovered per cell (PBMC?)	Recommended/Expected sequencing depth per cell (assuming PBMCs)	Upfront equipment cost	Reagent cost per cell
Microfluidics-based technologies
10x Genomics	Chromium X Series, Chromium Controller, Chromium Connect	Gene Expression	Drop-seq, scATAC-seq (ATAC), CITE-seq (surface antibodies), direct capture perturb-seq (CRISPR)		3' cytoplasmic RNA and targeted panels	Surface proteins			✔	✔		if after RT yes	80000 or 120000 (with overloading) per chip. Note Overloading prevents CRISPR guide assignment. Packaged as ~10k cells per chip lane, 8 lanes per chip.		50000 to 125000 reads per cell, UMI collapse leads to 10000 to 50000 mRNA per cell	50,000 USD	0.5 USD
		Gene Expression Flex			5' cytoplasmic RNA and targeted panels	Surface proteins		✘	✘	✔	✔	if after RT yes	1024000 per chip. 16 samples multiplexed per well with max of 8000 cells per sample.	2600	10000 to 30000 reads per cell. Leads to 8000 to 25000 UMI per cell.	50,000 USD	0.5 USD	Probe based, only available for mouse and human, no cDNA synthesis but sequencing of probes
		Immune Profiling			5' cytoplastmic RNA and targeted panels	Surface proteins and antigens		✔	✔	✔	✘	if after RT yes				50,000 USD
		Multiome		Chromatin	3' nuclear RNA											50,000 USD
		scATAC		Chromatin									80000. Packaged as ~10k cells per chip lane, 8 lanes per chip.
Mission Bio	Tapestri	scDNA (targeted)		SNVs, CNVs		Surface proteins		✔	✘	✘	✔	✔	2000	Depends on the gene panel selected		unknown	Depends on application
Atrandi Biosciences	Onyx	custom (DNA, RNA, epigenome)	inDrop	theoretically	theoretically			in theory	in theory	in theory	in theory	✔	2,000-20,000 per experiment	Depends on applciation	Depends on application	unknown	Depends on application
Plate/Microwell-based technologies
Takara Bio	SMART-seq		SMART-seq		RNA			✔			No	before fragmentation
Honeycomb Biotechnologies	HIVE	Modified Seq-Well	Seq-Well		RNA						No
BD Biosciences	Rhapsody		Internally developed		RNA	Surface proteins		✔		✔	No		100-40,000	same as 10x 3'		yes
Singleron Biotechnologies	Scope-seq	GEXscope	SCOPE-Seq		RNA	Surface proteins	N-Acetyllactosamine	✔	✔	✔	No	before fragmentation	500-30,000			non required (pipette is sufficient)		They also have a yeast mRNA kit, optimized for smaller cell size and cell wall lysis
Combinatorial-indexing technologies
Parse Biosciences	Evercode WT Mini, Evercode WT, Evercode WT Mega	Gene Expression	SPLiT-seq	✘	✔	✘		✔	✔	Built-in	✘	✘	20k 12-plex, 100k 48-plex, 1M 96-plex			None	Scales exceptionally better than other technologies
Scale Biosciences	Scale-plate-system	Gene Expression	sci-RNA-seq	✘	✔	✘		✘	✔	Built-in	✘	✘	125k cells - 96-plex			None	Scales exceptionally better than other technologies
Scale Biosciences	Single-Cell ATAC-seq Pre-Indexing kit + commercial droplet microfluidic platform	single-nuclei ATAC-seq	sci-ATAC-seq	✔	✘	✘		✘	✘	Built-in	✘	✘	300k cells - 24-plex			Commmercial droplet platform required		Requires commercial droplet platform
Scale Biosciences	Single-Cell Methylation Kit	single-nuclei Methylation-seq	sci-MET	✔	✘	✘		✘	✘	Built-in	✘	✘	18k cells 96-plex			None
Other technologies
Scipio Bioscience	Asteria			✘	✔	Principally yes, but not tested		✘	✘	✔	✘	if after RT yes	input 10000, up to 50% measured	5000 (NIH3T3/HEK mix)	50,000 raw reads/cell	none (free cloud-based accounts)	5290 CHF (4x 10000 cells)
Fluent Bioscience	PIPseq			✘	✔	✔		✘	✘	✔	✔	if after RT yes	input up to 100'000, up to 75% measured				$300/2000 cells	Emulsifications can be performed in well plates (e.g. 384) allowing high sample sizes
