# Supplementary material for: scTrends: A living review of commercial single-cell and spatial 'omic technologies
Source: Cell Genom. 2024 Dec 11;4(12):100723. doi: 10.1016/j.xgen.2024.100723 (PMC11701258; doi:10.1016/j.xgen.2024.100723)
Supplement: Table S2. Detailed review of commercial spatial omic technology specifications, related to Figure 2 [file mmc2.xlsx]

## Sheet: CG - SuppTable2 Spatial omic de
Supplementary Table 2: Detailed review of commercial spatial ‘omic technology specifications				Measured biomolecules											Cost factors		comments
Company	Technology Name	Protocol	Originating protocols	DNA	RNA	Protein	Size of capture area	number of capture areas per slide	Resolution	Speed	Fresh frozen	FFPE	Long read compatible	Recommended/Expected sequencing depth per cell (assuming PBMCs)	Upfront equipment cost	Reagent cost per capture area
Sequencing-based methods
10x Genomics	Visium	FF	ST	✘	Total mRNA	Yes with IF	6.5x6.5mm	4	55um		✔	✘	Yes	50000 read pairs per spot covered with tissue	None		Costs are country dependant
10x Genomics	Visium	FFPE		✘	Total mRNA (probe based)	Yes with IF	6.5x6.5mm	4	55um		✘	✔	No	25000 read pairs per spot covered with tissue	None		Costs are country dependant
10x Genomics	Visium	CytAssist		✘	Total mRNA (probe based)	Up to 35 surface proteins (CITEseq)	6.5x6.5mm or 11x11mm	2	55um		✔	✔	No	25000 read pairs per spot covered with tissue	78869
10x Genomics	Visium HD	CytAssist		✘	Total mRNA (probe based)	Yes with IF	6.5x6.5mm	2	2um		✘	✔	No
NanoString Technologies	GeoMx	In situ		✘	84-1800 gene panel or WT (18.000-22.000 genes)	Yes at the same time coming from the IF. Only 3_Up to hundreds in a speated kit from RNA	35.3x14.1mm	1	typically 100 µm (10 to 600 µm diameter)		✔	✔	No	- Cancer Transcriptome Atlas: total collection area (µm2) x 30 - Whole Transcriptome Analysis: total collection area (µm2) x 100 - Standalone Custom RNA NGS Panel with n targets: total collection area (µm2) x 0.05 x n	295000
Curio Bioscience	Curio Seeker	Gene Expression	Slide-seqV2	✘	Total mRNA	✘	3x3mm or 10x10mm	1	10um		✔	✘	Yes, in principle (no publication available)	200 million per capture area	None
STOmics	Stereo-seq	Gene Expression	Stereo-seq	✘	Total mRNA	More than 100 proteins (StereoCITE)	tpyically 1x1cm (up to 13x13cm)	4	500nm (typically binned to >10 µm)		✔	✔	Yes, in principle (no publication available)	not written in the manual	None
Imaging-based methods
10x Genomics	Xenium	In situ	HybISS	✘	5000 genes	In the future	10.45X22.45mm	1	sucellular	50 hours, 2 slides, 2x1 cm2 tissue area imaged per slide	✔	✔			Xenium Analyzer: $ 475,000	3172	In the future it will capture ~5000 genes, and proteins
NanoString Technologies	CosMx	In situ	ISH	✘	6000 genes (predesigned panels + custom options)	up to 100	20x15mm	1	subcellular	48 hours, 1 slide, 100m2 tissue area	✔	✔			348450		In the future it will capture ~6000 genes and up to 120 proteins
Vizgen	MERSCOPE	In situ (MERFISH)	MERFISH	✘	Multiple sizes: up to 140, 300, 500, and 960 genes (fully custom, some panels available)	Up to 6 proteins	12.6 x 15.5 mm (original MERSCOPE); 3 cm² (MERSCOPE Ultra)	1	subcellular	24 hours, 1 slide, 100mm² tissue area (original MERSCOPE), 48 hours, 1 slide, 300mm² (MERSCOPE Ultra)	✔	✔					1000 gene panels announced
Resolve Biosciences	Molecular Cartography	In situ		✘	100 genes (fully custom)	✘	10 x 10 mm	8	subcellular	100 hours, 1 slide, 40 mm² tissue area	✔	✘
Canopy Biosciences	CellScape	IHC			✘	5/cycle	1.3x2.4cm	1	subcellular	2-5 min/cycle	✔	✔			340k	75 euro without antibodies	without manual intervention, one can do 75 antibodies per run. After filling up the machine, another 75 can be done
Akoya	PhenoCycler	IHC	CODEX	✘	Integrates with RNAScope	15-150	1.5x.1.5cm		subcellular	24 min/cycle (at 1.5x1.5 cm
Bio-Techne	RNAscope	In situ		✘	4 RNAs	✘	user-supplied microscope	user-supplied microscope	user-supplied microscope	user-supplied microscope	✔	✔
Lunaphore Technologies	COMET	IHC		✘	Integrates with RNAScope	40 (2 per cycle - 20 cycles routine)	2.1 x 2.1 cm		subcellular	4 slides / day (20-40plex)
Other technologies
Standard BioTools	Hyperion Imaging System	Imaging Mass Cytometry	Imaging Mass Cytometry	✘	Possible to support (RNAscope with metal tags)	40+	1mmx1mm but it can scale but depends on time to run		1um	~ 60 min/mm2 (400 µm2/s)	✔	✔	NA
Ionpath	MIBIscope	Ion beam TOF	MIBI	✘	✘	40+	Variable size - user input		250nm		✔	✔	NA
