# Supplementary material for: scTrends: A living review of commercial single-cell and spatial 'omic technologies
Source: Cell Genom. 2024 Dec 11;4(12):100723. doi: 10.1016/j.xgen.2024.100723 (PMC11701258; doi:10.1016/j.xgen.2024.100723)
Supplement: Table S3. Summary of industry-maintained software/pipelines for commercial single-cell and spatial omics technology, related to Figure 2 [file mmc3.xlsx]

## Sheet: CG - Table1 Software
Supplementary Table 3: Summary of industry maintained software/pipelines for commercial single-cell and spatial omics technology
Company	Platform application	Functionality	Interface	Methodology
Single cell omics
10x Genomics	Cell Ranger	Generate count-matrix, BAM files, and quaility reports from scRNA reads basic scRNA-seq analysis (UMAP embedding, clustering, gene annotation...)	CLI or browser based (only available in the US and Canada)	bcl2fastq, STAR-aligner
	Loupe Browser	Visualisation of Cell Ranger output graphical exploration of clusters and genes of interest	Desktop application
Mission Bio	Tapestri Designer	Single-cell DNA and protein panel design	Browser based graphic user interface	Provides access to pre-existing catalog panels as well as to a proprietary primer design pipeline
	Tapestri Pipeline	Generate count-matrix, BAM files, and quaility reports from scRNA reads Genotyping, CNV detection, Protein expression quantification	Browser based graphic user interface
	Tapestri Insights	Visualize variants and subclones to reveal clonal heterogeneity	Desktop application
	Tapestri Mosaic	Exploratory analysis and visualisation of DNA and protein data	CLI
HoneyComb Bio	BeeNet	Generate count-matrix, BAM files, and quaility reports from scRNA reads	CLI	STAR-aligner
	BeeNetPLUS	Cloud support for BeeNet hosted bt Terra.bio	Browser based graphic user interface
BD Biosciences	Rhapsody Analysis pipeline	Generate count-matrix, BAM files, and quaility reports from scRNA reads	CLI for local installation or Browser based graphic user interface (Seven Bridges Platform)	bowtie2 (for targeted sequencing) or STAR (for whole transcriptome analysis) microplate specific error correction, UMI error correction
Singleron Biotechnologies	Cele Scope Software	Generate count-matrix, BAM files, and quaility reports from scRNA reads clustering, marker gene expression analysis cell type assignment special applications for different technologies: vdj sequence alignment, clonetypes counting, nascent RNA identification,...	CLI	STAR-aligner pre-configured SEURAT analysis
Parse Biosciences	Parse Biosciences Pipeline	Generate count-matrix, BAM files, and quaility reports from scRNA reads	CLI
Scale Biosciences	no dedicated software provided initial data analysis as a service
Scipio Bioscience	Cytonaut	Generate count-matrix, BAM files, and quaility reports from scRNA reads differential gene expression and interactive data visualization, clustering trajectory analysis	Browser based graphic user interface	Cloud based computation hosted by Scipio Bioscience
Fluent BioSciences	PIPseeker	Generate count-matrix and quaility reports from scRNA reads clustering and differential gene expression	Desktop application
Spatial omics
Vizgen	Vizualizer	Visualization of: MERSCOPE images, transcript coordinates, cell boundaries, UMAPs. Options: Heatmap generation, definition of regions of interest, data export and import (e.g. cell boundaries, regions of interest)	App for Windows and MacOS (fully GUI)	-
	VPT	Watershed and cellpose-based cell segmentations (single and multi-layer), data export	CLI	Cellpose (and others)
Resolve Biosciences	ReCognize	Visualization of: images, transcript coordinates, cell boundaries. Options: cell clustering (UMAPS, heatmaps), export of images, clustering results and counts		For cell clustering: Seurat
Nanostring Technologies	AtoMx Spatial Informatics Platform	Cloud-based informatics solution with advanced analytics	Browser based graphic user interface
10x Genomics	Space Ranger	Analysis pipelines that process Visium Spatial Gene Expression data with brightfield and fluorescence microscope images.	App for Linux based systems	For cell clustering: Seurat
10x Genomics	Xenium Ranger	Reanalyze xenium onboard analysis output. Options: Relabelling of gene labels, Resegmentation, import of opensource segmentation mask,	App for Linux based systems	-
10x Genomics	Xenium Explorer	Visualization and alignment of Xenium datasets. Options: image alignment of H&E and IF images, definition of regions of interest, data export and import, transcript count and coordinates, cell boundaries, PCA, UMAP, differential expression analysis	App for windows and MacOS	Image alignment: Horn, 1987
